# Supplementary material for: Electrochemical Evaluation of Cd, Cu, and Fe in Different Brands of Craft Beers from Quito, Ecuador
Source: Foods. 2023 Jun 4;12(11):2264. doi: 10.3390/foods12112264 (PMC10252223; doi:10.3390/foods12112264)
Supplement: Supplementary file 1 [file foods-12-02264-s001.zip]

Archive with 1 entries (1 files):
- foods-2323228-supplementary.pdf
